# Supplementary material for: Development of AGT-7: An Innovative 99mTc-Labeled Theranostic Platform for Glioblastoma Imaging and Therapy
Source: Pharmaceuticals (Basel). 2025 Aug 8;18(8):1175. doi: 10.3390/ph18081175 (PMC12388980; doi:10.3390/ph18081175)
Supplement: Supplementary file 1 [file pharmaceuticals-18-01175-s001.zip]

Archive with 1 entries (1 files):
- pharmaceuticals-3769692-supplementary.pdf
